# Supplementary material for: Real-World Efficacy and Safety of Atezolizumab for Advanced Non-Small Cell Lung Cancer in Japan: A Retrospective Multicenter Analysis
Source: J Clin Med. 2024 Dec 20;13(24):7815. doi: 10.3390/jcm13247815 (PMC11728080; doi:10.3390/jcm13247815)
Supplement: Supplementary file 1 [file jcm-13-07815-s001.zip › supplementarytableS1_241219.xlsx]

## Sheet: metastasis74
		Response
Characteristic	Patients (n= 74)	PR or SD	PD	OR(95% CI)	p value
liver metastasis	5 (6.8)	2 (45.0)	3 (60.0)	0.02 (0.00-0.32)	1
bone metastasis	5 (6.8)	1 (20.0)	4 (80.0)	1.73 (0.07-40.21)	0.77
adrenal metastasis	8 (10.8)	4 (50.0)	4 (50.0)	1.57 (0.06-39.50)	0.63
lung metastasis	17 (23.0)	6 (35.3)	11 (64.7)	14.7 (1.37-158.77)	1
lymph node metastasis	40 (54.1)	16 (40.0)	24 (60.0)	1,42 (0.10-20.59)	0.55
malignant pleural effusion	24 (32.4)	11 (45.3)	13 (54.2)	0,33 (0.02-4.66)	0.31
other metastasis	5 (6.8)	2 (40.0)	3 (60.0)	0	1
